# Supplementary material for: A comprehensive survey of cancer medicines prices, availability and affordability in Ghana
Source: PLoS One. 2023 May 3;18(5):e0279817. doi: 10.1371/journal.pone.0279817 (PMC10155977; doi:10.1371/journal.pone.0279817)
Supplement: S1 Data — (XLSX) [file pone.0279817.s011.xlsx]

## Sheet: priv hosp
	prices
				OB		USD	LPG		USD
	Medicine name Generic	Medicine Strength	Dosage Form	min	max	median	min	max	median
1	Abiraterone	250mg	tabs	6.88332	6.88332	6.88332	0	0	0
2	Anastrozole	1mg	tabs	0.707998	0.707998	0.707998	0	0	0
3	Bevacizumab	400mg	vial	1321.6	1321.6	1321.6	0	0	0
4	Bleomycin	15 IU PFR	vial	0	0	0	46.256	46.256	46.256
5	Capecitabine	500mg	tabs	2.61566	2.61566	2.61566	0	0	0
6	Carboplatin	450mg	vial	0	0	0	99.12	99.12	99.12
7	Cisplatin	50mg	vial	0	0	0	15.694	15.694	15.694
8	Cyclophosphamide	1g	vial	0	0	0	4.13	11.564	7.847
9	Cyclophosphamide	50mg	tabs	0.413	0.413	0.413	0	0	0
10	Docetaxel Trihydrate	80mg	vial	0	0	0	116.466	148.68	132.573
11	Doxorubicin HCL	50mg	vial	0	0	0	3.717	33.04	14.1246
12	Epirubicin	50mg	vial	85.904	85.904	85.904	0	0	0
13	Etoposide	100mg	vial	0	0	0	16.52	16.52	16.52
14	Fluorouracil	500mg	vial	0	0	0	4.13	4.13	4.13
15	Gemcitabine	1000mg	vial	0	0	0	165.2	165.2	165.2
16	Oxaliplatin	100mg	vial	0	0	0	132.16	132.16	132.16
17	Paclitaxel	100mg	vial	0	0	0	49.56	49.56	49.56
18	Sorafenib	200mg	tabs	0	0	0	7.15866	7.15866	7.15866
19	Trastuzumab	600mg	vial	1321.6	1321.6	1321.6	0	0	0
20	Vincristine	1mg	vial	0	0	0	2.9736	2.9736	2.9736
21	Zoledronic Acid	4mg/5ml	vial	0	0	0	82.6	82.6	82.6

## Sheet: Pub Hosp
	prices
				OB		USD	LPG		USD
	Medicine name Generic	Medicine Strength	Dosage Form	min	max	median	min	max	median
1	Bicalutamide	50mg	tabs	1.42568	1.42568	1.42568	0.475776	0.475776	0.475776
2	Bicalutamide	150mg	tabs	4.81228	99.12	51.9661	0.526988	0.526988	0.526988
3	Bleomycin	15 IU PFR	vial	0	0	0	18.172	18.172	18.172
4	Carboplatin	150mg	vial	0	0	0	21.476	32.0488	26.7624
5	Carboplatin	450mg	vial	0	0	0	58.1504	79.6264	68.8884
6	Chlorambucil	2mg	tabs	0	0	0	1.7346	1.7346	1.7346
7	Cisplatin	10mg	vial	0	0	0	11.7292	11.7292	11.7292
8	Cisplatin	50mg	vial	0	0	0	8.26	15.5288	11.8944
9	Cyclophosphamide	1g	vial	0	0	0	5.9472	5.9472	5.9472
10	Cyclophosphamide	500mg	vial	0	0	0	2.6432	3.304	2.9736
11	Dacarbazine	200mg	vial	0	0	0	14.042	14.042	14.042
12	Docetaxel Trihydrate	20mg	vial	0	0	0	33.04	33.04	33.04
13	Docetaxel Trihydrate	80mg	vial	0	0	0	84.252	84.252	84.252
14	Docetaxel Trihydrate	120mg	vial	0	0	0	90.86	90.86	90.86
15	Doxorubicin HCL	50mg	vial	0	0	0	14.042	16.52	16.1896
16	Epirubicin	50mg	vial	0	0	0	46.256	46.256	46.256
17	Etoposide	100mg	vial	0	0	0	5.6168	6.9384	6.2776
18	Filgrastim	300mcg	vial	3.6344	3.6344	3.6344	0	0	0
19	Fluorouracil	50mg	vial	0	0	0	1.1564	1.1564	1.1564
20	Fluorouracil	500mg	vial	0	0	0	1.9824	2.3128	2.1476
21	Gemcitabine	1000mg	vial	0	0	0	90.86	90.86	90.86
22	Goserelin	3.6mg	vial	104.557	104.557	104.557	0	0	0
23	Goserelin	10.8mg	vial	223.02	289.353	256.186	0	0	0
24	Ifosfamide + Mesna	1g	vial	9.086	9.086	9.086	0	0	0
25	Irinotecan	100mg	vial	0	0	0	72.688	72.688	72.688
26	Leuprolide Acetate	11.25mg	vial	0	0	0	132.16	132.16	132.16
27	Liposomal Doxorubicin	20mg	vial	4.956	4.956	4.956	13.216	13.216	13.216
28	Liposomal Doxorubicin	50mg	vial	3.304	3.304	3.304	14.042	14.042	14.042
29	Methotrexate	50mg	vial	0	0	0	5.4516	5.9472	5.6994
30	Oxaliplatin	100mg	vial	0	0	0	66.08	66.08	66.08
31	Paclitaxel	100mg	vial	0	0	0	32.214	37.17	33.5356
32	Tamoxifen	20mg	tabs	0	0	0	8.26	8.26	8.26
33	Trastuzumab	600mg	vial	646.593	646.593	646.593	0	0	0
34	Vincristine	1mg	vial	0	0	0	2.8084	2.9736	2.891
35	Vinorelbine	50mg	vial	0	0	0	74.34	74.34	74.34
36	Zoledronic Acid	4mg/5ml	vial	0	0	0	37.996	37.996	37.996

## Sheet: Priv Pcy
	prices
				OB		USD	LPG		USD
	Medicine name Generic	Medicine Strength	Dosage Form	min	max	median	min	max	median
1	Abiraterone	250mg	tabs	4.7908	6.195	5.4929	0	0	0
2	Anastrozole	1mg	tabs	1.0738	1.71691	1.13516	0.4956	0.4956	0.4956
3	Bevacizumab	400mg	vial	307.437	307.437	307.437	0	0	0
4	Bicalutamide	50mg	tabs	1.5812	1.5812	1.5812	0	0	0
5	Bicalutamide	150mg	tabs	3.4692	3.4692	3.4692	0	0	0
6	Bleomycin	15 IU PFR	vial	0	0	0	23.954	28.91	26.432
7	Bortezomib	3.5mg	vial	0	0	0	227.976	227.976	227.976
8	CalciumFolinate	15mg	tabs	0	0	0	8.5078	8.5078	8.5078
9	Capecitabine	500mg	tabs	2.1476	2.8084	2.6432	0	0	0
10	Carboplatin	150mg	vial	0	0	0	16.52	82.6826	27.8362
11	Carboplatin	450mg	vial	0	0	0	24.1192	79.6264	74.34
12	Chlorambucil	2mg	tabs	2.51104	2.51104	2.51104	1.9824	7.1036	2.1476
13	Cisplatin	10mg	vial	0	0	0	14.868	19.3284	17.0982
14	Cisplatin	50mg	vial	0	0	0	13.216	18.172	15.5288
15	Cyclophosphamide	1g	vial	0	0	0	3.6344	18.5024	9.5816
16	Cyclophosphamide	50mg	tabs	0.4956	0.4956	0.4956	0.26432	3.4692	3.304
17	Cyclophosphamide	500mg	vial	0	0	0	2.9736	4.956	3.5518
18	Cytarabin	100mg	vial	0	0	0	9.912	17.346	13.629
19	Dacarbazine	200mg	vial	0	0	0	17.1808	17.1808	17.1808
20	Dacarbazine	500mg	vial	0	0	0	17.346	17.346	17.346
21	Dactinomycin/ Actinomysin D	0.5mg	vial	0	0	0	17.346	17.346	17.346
22	Daunorubicin	20mg	vial	0	0	0	39.235	39.235	39.235
23	Docetaxel Trihydrate	20mg	vial	0	0	0	42.2912	46.256	44.2736
24	Docetaxel Trihydrate	80mg	vial	0	0	0	92.512	111.51	109.528
25	Doxorubicin HCL	10mg	vial	0	0	0	4.6256	4.6256	4.6256
26	Doxorubicin HCL	50mg	vial	0	0	0	13.216	18.172	16.3548
27	Epirubicin	50mg	vial	0	0	0	49.56	49.56	49.56
28	Etoposide	100mg	vial	0	0	0	6.4428	9.086	7.1862
29	Exemetane	25mg	tabs	1.37777	9.1686	5.27318	0	0	0
30	Filgrastim	300mcg	vial	57.82	57.82	57.82	0	0	0
31	Fluorouracil	500mg	vial	0	0	0	1.8998	3.304	2.3128
32	Gemcitabine	1000mg	vial	0	0	0	94.99	132.16	113.988
33	Goserelin	3.6mg	vial	109.28	194.11	117.903	0	0	0
34	Goserelin	10.8mg	vial	264.32	341.65	295.725	0	0	0
35	Hydreaxyurea	250mg	tabs	0.413	0.826	0.6195	0	0	0
36	Ifosfamide + Mesna	1g	vial	0	0	0	9.912	9.912	9.912
37	Imatinib	100mg	tabs	0	0	0	2.6432	2.6432	2.6432
38	Imatinib	400mg	tabs	0	0	0	19.824	19.824	19.824
39	L-Asparaginase	10,000iu	vial	0	0	0	57.82	57.82	57.82
40	Lenalidomide	10mg	capsules	0	0	0	6.608	6.608	6.608
41	Leuprolide	3.75mg	vial	235.245	235.245	235.245	0	0	0
42	Leuprolide Acetate	11.25mg	vial	0	0	0	173.956	181.72	177.838
43	Melphalan	2mg	tabs	0	0	0	2.51104	3.304	3.304
44	Mercaptopurine	50mg	tabs	0	0	0	0.37996	0.37996	0.37996
45	Mercaptopurine	150mg	tabs	5.02208	5.02208	5.02208	0	0	0
46	Methotrexate	2.5mg	tabs	0	0	0	0.11564	0.37996	0.2478
47	Methotrexate	50mg	vial	0	0	0	6.608	8.26	7.5166
48	Mitomycin	10mg	vial	0	0	0	32.214	43.1172	37.6656
49	Oxaliplatin	100mg	vial	0	0	0	69.384	69.384	69.384
50	Paclitaxel	100mg	vial	0	0	0	23.954	39.648	33.866
51	Sorafenib	200mg	tabs	0	0	0	1.8172	4.2952	2.478
52	Tamoxifen	10mg	tabs	0	0	0	0.64428	0.64428	0.64428
53	Tamoxifen	20mg	tabs	0	0	0	0.3304	0.79296	0.56168
54	Thalidomide	50mg	caps	0	0	0	1.1564	55.5072	28.3318
55	Thalidomide	100mg	cap	0	0	0	1.8172	2.478	2.17816
56	Trastuzumab	600mg	vial	563.745	598.685	581.215	0	0	0
57	Triptorelin Acetate	3.75mg	vial	107.38	107.38	107.38	0	0	0
58	Vinblastine	10mg	vial	0	0	0	12.39	12.39	12.39
59	Vincristine	1mg	vial	0	0	0	2.9736	6.608	5.782
60	Vinorelbine	50mg	vial	0	0	0	115.64	115.64	115.64
61	Zoledronic Acid	4mg/5ml	vial	0	0	0	39.3176	54.516	46.9168

## Sheet: Availability
No.	Medicine name Generic	Medicine Strength	Dosage Form	Private Pharmacies (n=20)		Public Hospitals (n=7)		Private Hospitals (n=2)
				LPG #	OB #	LPG #	OB #	LPG #	OB #
1	Abiraterone	250mg	tabs	0	2	0	0	0	1
2	Anastrozole	1mg	tabs	1	4	0	0	0	1
3	Bevacizumab	400mg	vial	0	1	0	0	0	1
4	Bicalutamide	50mg	tabs	0	1	1	1	0	0
5	Bicalutamide	150mg	tabs	0	1	1	2	0	0
6	Bleomycin	15 IU PFR	vial	2	0	1	0	1	0
7	Bortezomib	3.5mg	vial	1	0	0	0	0	0
8	Capecitabine	500mg	tabs	0	5	0	0	0	1
9	Carboplatin	150mg	vial	4	0	2	0	1	0
10	Carboplatin	450mg	vial	3	0	2	0	1	0
11	Chlorambucil	2mg	tabs	4	1	1	0	0	0
12	Cisplatin	10mg	vial	2	0	0	0	0	0
13	Cisplatin	50mg	vial	5	0	2	0	1	0
14	Cyclophosphamide	1g	vial	8	0	1	0	2	0
15	Cyclophosphamide	50mg	tabs	3	2	0	0	0	1
16	Cyclophosphamide	500mg	vial	4	0	4	0	0	0
17	Cytarabin	100mg	vial	2	0	0	0	0	0
18	Dacarbazine	200mg	vial	1	0	1	0	0	0
19	Dacarbazine	500mg	vial	1	0	0	0	0	0
20	Dactinomycin/ Actinomysin D	0.5mg	vial	1	0	0	0	0	0
21	Daunorubicin	20mg	vial	1	0	0	0	0	0
22	Docetaxel Trihydrate	20mg	vial	2	0	1	0	0	0
23	Docetaxel Trihydrate	80mg	vial	3	0	1	0	2	0
24	Docetaxel Trihydrate	120mg	vial	0	0	1	0	0	0
25	Doxorubicin HCL	10mg	vial	1	0	0	0	0	0
26	Doxorubicin HCL	50mg	vial	8	0	4	0	2	0
27	Epirubicin	50mg	vial	1	0	1	0	0	1
28	Etoposide	100mg	vial	6	0	2	0	1	0
29	Exemetane	25mg	tabs	0	2	0	0	0	0
30	Filgrastim	300mcg	vial	0	1	0	1	0	0
31	Fluorouracil	50mg	vial	0	0	1	0	0	0
32	Fluorouracil	500mg	vial	4	0	2	0	1	0
33	Gemcitabine	1000mg	vial	3	0	1	0	1	0
34	Goserelin	3.6mg	vial	0	4	0	1	0	0
35	Goserelin	10.8mg	vial	0	4	0	2	0	0
36	Hydreaxyurea	250mg	tabs	2	0	0	0	0	0
37	Ifosfamide + Mesna inj	1g	vial	1	0	0	1	0	0
38	Imatinib	100mg	tabs	1	0	0	0	0	0
39	Imatinib	400mg	tabs	1	0	0	0	0	0
40	Irinotecan	100mg	vial	0	0	1	0	0	0
41	L-Asparaginase	10,000iu	vial	1	0	0	0	0	0
42	Lenalidomide	10mg	capsules	1	0	0	0	0	0
43	Leuprolide	3.75mg	vial	0	1	0	0	0	0
44	Leuprolide Acetate	11.25mg	vial	2	0	1	0	0	0
45	Liposomal Doxorubicin	20mg	vial	0	0	1	1	0	0
46	Liposomal Doxorubicin	50mg	vial	0	0	1	1	0	0
47	Melphalan	2mg	tabs	4	0	0	0	0	0
48	Mercaptopurine	50mg	tabs	1	0	0	0	0	0
49	Mercaptopurine	150mg	tabs	1	0	0	0	0	0
50	Methotrexate	2.5mg	tabs	2	0	0	0	0	0
51	Methotrexate	50mg	vial	3	0	2	0	0	0
52	Mitomycin	10mg	vial	2	0	0	0	0	0
53	Oxaliplatin	100mg	vial	1	0	1	0	1	0
54	Paclitaxel	100mg	vial	5	0	6	0	0	0
55	Sorafenib	200mg	tabs	3	0	0	0	1	0
56	Tamoxifen	10mg	tabs	1	0	0	0	0	0
57	Tamoxifen	20mg	tabs	4	0	1	0	0	0
58	Thalidomide	50mg	caps	2	0	0	0	0	0
59	Thalidomide	100mg	cap	4	0	0	0	0	0
60	Trastuzumab	600mg	vial	0	2	0	1	0	1
61	Triptorelin Acetate	3.75mg	vial	0	1	0	0	0	0
62	Vinblastine	10mg	vial	1	0	0	0	0	0
63	Vincristine	1mg	vial	9	0	2	0	1	0
64	Vinorelbine	50mg	vial	1	0	1	0	0	0
65	Zoledronic Acid	4mg/5ml	vial	2	0	1	0	1	0
